# Supplementary material for: Kynurenic Acid/GPR35 Signaling Protects the Infarcted Heart by Suppressing Macrophage mtDNA-Triggered cGAS-STING Activation
Source: Antioxidants (Basel). 2026 Feb 27;15(3):300. doi: 10.3390/antiox15030300 (PMC13024547; doi:10.3390/antiox15030300)
Supplement: Supplementary file 1 [file antioxidants-15-00300-s001.zip]

Archive with 1 entries (1 files):
- antioxidants-4125455-supplementary.pdf
